# Supplementary material for: One AP2/ERF Transcription Factor Positively Regulates Pi Uptake and Drought Tolerance in Poplar
Source: Int J Mol Sci. 2022 May 8;23(9):5241. doi: 10.3390/ijms23095241 (PMC9099566; doi:10.3390/ijms23095241)
Supplement: Supplementary file 1 [file ijms-23-05241-s001.zip]

Archive with 2 entries (2 files):
- Supplementary Figures.pdf
- Table S1.xls
