# Supplementary material for: One AP2/ERF Transcription Factor Positively Regulates Pi Uptake and Drought Tolerance in Poplar
Source: Int J Mol Sci. 2022 May 8;23(9):5241. doi: 10.3390/ijms23095241 (PMC9099566; doi:10.3390/ijms23095241)
Supplement: Supplementary file 1 [file ijms-23-05241-s001.zip › Table S1.xls]

## Sheet: Sheet1
Table S1. The primers in this study
the primer names and the purpose
gene clone
PalERF2-F	ATGCCCCCAAATCCTCCCCA
PalERF2-R	CTAGATAACCAATAATTGTT
pCX-DG vector construction
PalERF2-pCXDG-F	ACTCGAGGGGGATCC CCAATACTTGTATGG ATGCCCCCAAATCCTCCCCAGGAA
PalERF2-pCXDG-R	TTCGCTAGTGGATCC CCAATACTTGTATGG CTAGATAACCAATAATTGTT
RNAi vector construction
ERF2-RNAiF1	ACTCGAGGGGGATCC CCAATACTTGTATGG ATGCCCCCAAATCCTCCCCAGGAA
ERF2-RNAiF2	TTCGCTAGTGGATCC CCAATACTTGTATGG ATGCCCCCAAATCCTCCCCAGGAA
ERF2-RNAiR	AAGCTGCTGAAACTTGTGCT
ERF2StufferGUS-F	CAAGTTTCAGCAGCTT ATCTACCCGCTTC
ERF2StufferGUS-R	CAAGTTTCAGCAGCTT TAATCGCCTGTAA
pMal-C2x E.coli expression vector
PalERF2-MBP-F	GAGGGAAGGATTTCA GAATTC ATGCCCCCAAATCCTCCCCA
PalERF2-MBP-R	CAAGCTTGCCTGCAG GTCGAC CTAGATAACCAATAATTGTTC
pBI221 Subcellar localization vector
PalERF2-pBI221-F	TCTAGA ATGCCCCCAAATCCTCC
PalERF2-pBI221-R	GGTACC GATAACCAATAATTGTT
PalERF2-qPCR
ERF2-Q-F	ACAGAACTTGCTTGATCAGT
ERF2-Q-R	GCTGCCGCTGTAGACATTGC
qRT-PCR Pi starvation response genes
MGDG2-Q-F	TATAGTAATCTTGGGTCCGT
MGDG2-Q-R	TCCTCTTCAAAATCATCGTC
PAP17-Q-F	GAACACATCGGAGACACAGA
PAP17-Q-R	TTGCCAGAAACATCATAAAA
SPX3-Q-F	AGGGGAAAGGAAGGAAGAGA
SPX3-Q-R	GTTGGAATGACGGGATAAGA
PHT1;4-Q-F	TTTGGCTCAAAATCAAGACA
PHT1;4-Q-R	CTGCTCCTCAACCTCATTTTC
PalPHO1;H1-Q-F	CCAGAAAATATCTTAAACCT
PalPHO1;H1-Q-R	GCCATTATGACATAACCAAC
PHO1;H2-Q-F	TGAGTGGAAAGAGGCTTTTG
PHO1;H2-Q-R	ATGACTGTGCTTGATGACGG
PalPHO1;H4-Q-F	TCTCCCTCTGAATGTGTT
PalPHO1;H4-Q-R	CTGGCTTGTTAGTTGGTC
PalPHO2-Q-F	ACTTGGTGACTGGTGTGTGC
PalPHO2-Q-R	TTCCTGTCCTTTTCGATGAT
PHL2-Q-F	GGATGCGTGCTTGGTTCT
PHL2-Q-R	TTTGGTGTTGCTTTGTCA
PHL1;1-Q-F	GTAATGGGAGTGTTGGGCAC
PHL1;1-Q-R	TGAAAGAGAATAATGGGTTG
PHL1;2-Q-F	GCTGTTTGATATGAACTGGG
PHL1;2-Q-R	GATGTGGTCTCTTGGAGGGT
PHR1-Q-F	AGTTCTCACCCCCACTTCCT
PHR1-Q-R	TAGCTCTTTCACTACCACCA
qRT-PCR Pi drought response genes
ZF1-Q-F	AGGAGAAATATCAAGCCCTT
ZF1-Q-R	ATATGAACCTGACACAGCGA
ERD5-Q-F	TCACAAGGTCTCTCCACACC
ERD5-Q-R	GATAGATGATGGTTTTGCAT
ERD7-Q-F	CACAAATTATCCAATCAAAA
ERD7-Q-R	GTGTTGTGAATGATCATGTC
ERD15-Q-F	AGGAGGAAGGTCAACGTTGA
ERD15-Q-R	CATCTTGATGCTGACTTAGC
MYB2-Q-F	AGTGATGAGGAGATGATGGG
MYB2-Q-R	CTCTTTCCAGTTCGTTTGAGA
MYB96-Q-F	ACCTTGCTGTGATAAGATAG
MYB96-Q-R	TCTCAGTCTGCAACTCTTAC
CPK6-Q-F	GCTACAATCAGCCCGACGAG
CPK6-Q-R	TAAGTTGCTGTCCTTCTTCG
COR47-Q-F	GAGCCATGAGTATGAGACCA
COR47-Q-R	CAGAAACCTGAAGTTTCTC
SAG113-Q-F	AGTTGCTGGTGAAAGGGAAA
SAG113-Q-R	GTAATATCCAGAGTCGACAA
NAC3-Q-F	ACCCGACCGATGAAGAGCTT
NAC3-Q-R	ACCTGGTAAGAACCACGGAT
NAC19-Q-F	CACCCGACCGATGAAGAGCT
NAC19-Q-R	CCTGGTAAGAACCACGGATC
RD20-Q-F	ATTCACTGGCAAGCGAAGCA
RD20-Q-R	GTCCCGGTGTTCCATGAGGA
PUB23-Q-F	CTCATGAGAGATCCAGTTAC
PUB23-Q-R	GCACCATGCTTGGATCAATC
CHIP-qPCR
PHT1;4DRE-CHIP-F	ATCCTCACCTGACCTAGACCT
PHT1;4DRE-CHIP-R	GATCAGATAGTATTAGAGAG
PHT1;4CK-CHIP-F	ACATGACAATGTGGATGTAA
PHT1;4CK-CHIP-R	AATATTTCACATGGAAACAG
PHL2DRE-CHIP-F	CTCTGACCTCAAACTCGGGG
PHL2DRE-CHIP-R	ACAGAAAATGTTGAAATGGT
PHL2CK-CHIP-F	AGTACACTTCACGCCTCCAT
PHL2CK-CHIP-R	CAGGATGTTTGTGTATTTGC
RD20DRE-CHIP-F	TTGCTGCCACGCAGCCTAGC
RD20DRE-CHIP-R	TTTTCAACCGTTCCTCTCTT
RD20CK-CHIP-F	GCACCGAGAACCAAATCATG
RD20CK-CHIP-R	GATTTCTTGTTTCTGCTGTG
SAG113DRE-CHIP-F	ATGGACGGTGAAGATTACTA
SAG113DRE-CHIP-R	TCACCTTCACGGGCAAGTAG
SAG113CK-CHIP-F	GTTACTAGAGGGAGAGAGGA
SAG113CK-CHIP-R	AAATATTACGGGTAGGGCTG
EMSA
PHT1;4-DRE-biotin-F	CTTGTCTCCGCCTCCATCACCCGACATCTCTATCTCCTCTCTAAT
PHT1;4-DRE-R	ATTAGAGAGGAGATAGAGATGTCGGGTGATGGAGGCGGAGACAAG
PHT1;4-DRE-cold-F	CTTGTCTCCGCCTCCATCACCCGACATCTCTATCTCCTCTCTAAT
PHL2-DRE-biotin-F	AAACTCGGGGCTCCAAAGCCCCGACCCAGGAACCCAAAAATCGGA
PHL2-DRE-R	TCCGATTTTTGGGTTCCTGGGTCGGGGCTTTGGAGCCCCGAGTTT
PHL2-DRE-cold-F	AAACTCGGGGCTCCAAAGCCCCGACCCAGGAACCCAAAAATCGGA
RD20-DRE-biotin-F	CTTGCTCAATTTATATTGACCCGACGGCAAGGCTGAATTACGGAA
RD20-DRE-R	TTCCGTAATTCAGCCTTGCCGTCGGGTCAATATAAATTGAGCAAG
RD20-DRE-cold-F	CTTGCTCAATTTATATTGACCCGACGGCAAGGCTGAATTACGGAA
SAG113-DRE-biotin-F	ATTCAGTAGATCTACGTCATACCGACTGTACATGGGGATCCTACTT
SAG113-DRE-R	AAGTAGGATCCCCATGTACAGTCGGTATGACGTAGATCTACTGAAT
SAG113-DRE-cold-F	ATTCAGTAGATCTACGTCATACCGACTGTACATGGGGATCCTACTT
NAC19-DRE-biotin-F	CAGCTGCCGCAAAATCAAACCCGACCAAACTGTGGACATTAGGAA
NAC19-DRE-R	TTCCTAATGTCCACAGTTTGGTCGGGTTTGATTTTGCGGCAGCTG
NAC19-DRE-cold-F	CAGCTGCCGCAAAATCAAACCCGACCAAACTGTGGACATTAGGAA
Promoter clone
RD20promoter-F	CTTTGTGTATATACGTGACA
RD20promoter-R	TGATTTCTTGTTTCTGCTGT
SAG113promoter-F1	CTTCGTGACAGGTAGAGGTC
SAG113promoter-R	TAATTCAAATTAATAATAAATAGA
PHL2promoter-F	GTAACAGGATGTTCCCTCTTA
PHL2promoter-R	TCCTGAATACCCTTTAAATATTTTC
PHT1;4promoter-F	ATTGAATAGATATTGAGGTTCTAAG
PHT1;4promoter-R	TTCTTGCAATGCTCACTAACACACC
